# Supplementary material for: X-Ray Crystal and Cryo-Electron Microscopy Structure Analysis Unravels How the Unique Thylakoid Lipid Composition Is Utilized by Cytochrome b6f for Driving Reversible Proteins’ Reorganization During State Transitions
Source: Membranes (Basel). 2025 May 8;15(5):143. doi: 10.3390/membranes15050143 (PMC12112970; doi:10.3390/membranes15050143)
Supplement: Supplementary file 1 [file membranes-15-00143-s001.zip]

Archive with 8 entries (8 files):
- 1-membranes-3572575-supplementary-5.8.pdf
- 2-Suppl_Images-1.pdf
- 3-Suppl_Images-2.pdf
- 4-SupplVideo1.mp4
- 5-SupplVideo2.mp4
- 6-SupplVideo3.mp4
- 7-SupplVideo4.mp4
- 8-SupplVideo5.mp4
